# Supplementary material for: A Novel Predictive Scoring System for 90-Day Mortality among Patients with Hepatocellular Cell Carcinoma Receiving Major Hepatectomy
Source: Cancers (Basel). 2022 Mar 9;14(6):1398. doi: 10.3390/cancers14061398 (PMC8945917; doi:10.3390/cancers14061398)
Supplement: Supplementary file 1 [file cancers-14-01398-s001.zip]

Archive with 1 entries (1 files):
- cancers-1616317-supplementary.pdf
